# Supplementary material for: Evaluation of the Chagas Western Blot IgG Assay for the Diagnosis of Chagas Disease
Source: Pathogens. 2021 Nov 10;10(11):1455. doi: 10.3390/pathogens10111455 (PMC8624453; doi:10.3390/pathogens10111455)
Supplement: Supplementary file 1 [file pathogens-10-01455-s001.zip]

Archive with 1 entries (1 files):
- pathogens-1402736-supplementary.pdf
